# Supplementary material for: Inability of Prevotella bryantii to Form a Functional Shine-Dalgarno Interaction Reflects Unique Evolution of Ribosome Binding Sites in Bacteroidetes
Source: PLoS One. 2011 Aug 12;6(8):e22914. doi: 10.1371/journal.pone.0022914 (PMC3155529; doi:10.1371/journal.pone.0022914)
Supplement: Table S2 — Folding energy of the annotated start codon and successive methionine codons 30 bp upstream regions in genus Prevotella , Escherichia coli K12 MG1655 and Bacillus subtilis subsp. subtilis 168. (XLS) [file pone.0022914.s021.xls]

## Sheet: List1
Table S2
	Prevotella ruminicola 23
			original	second	third	fourth	fifth	sixth	seventh
	N	Valid	2763	2713	2620	2475	2302	2107	1929
		Missing	0	50	143	288	461	656	834
	Mean		-2.22993	-4.29296	-4.76515	-4.82214	-4.90704	-4.80897	-4.82758
	Median		-1.9	-4.1	-4.5	-4.6	-4.7	-4.6	-4.6
	Std. Deviation		2.17155	2.59605	2.54039	2.46469	2.51309	2.47778	2.31796
	Percentiles	10	-5	-7.7	-8.2	-8.1	-8.2	-8	-7.9
		20	-3.7	-6.4	-6.8	-6.8	-6.9	-6.74	-6.8
		30	-2.9	-5.5	-5.9	-6	-6	-5.9	-5.9
		40	-2.3	-4.8	-5.2	-5.2	-5.4	-5.2	-5.2
		50	-1.9	-4.1	-4.5	-4.6	-4.7	-4.6	-4.6
		60	-1.4	-3.5	-3.9	-4	-4.1	-4	-4.1
		70	-0.9	-2.7	-3.2	-3.4	-3.5	-3.4	-3.5
		80	-0.5	-2	-2.5	-2.7	-2.8	-2.7	-2.9
		90	0.1	-1.1	-1.7	-1.8	-1.8	-1.8	-2
	Prevotella melaninogenica ATCC 25845
			original	second	third	fourth	fifth	sixth	seventh
	N	Valid	2291	2203	2068	1893	1727	1561	1381
		Missing	5	93	228	403	569	735	915
	Mean		-1.89921	-3.87762	-4.14028	-4.25034	-4.05223	-4.15971	-4.27422
	Median		-1.6	-3.6	-3.9	-4.1	-3.9	-4	-4.2
	Std. Deviation		2.03987	2.42146	2.31865	2.22564	2.14899	2.16208	2.19222
	Percentiles	10	-4.5	-7.1	-7.1	-7.1	-6.8	-6.9	-7.2
		20	-3.4	-5.7	-5.9	-6.1	-5.74	-5.8	-6
		30	-2.6	-4.98	-5.1	-5.4	-5	-5.1	-5.3
		40	-2.1	-4.2	-4.44	-4.6	-4.4	-4.6	-4.7
		50	-1.6	-3.6	-3.9	-4.1	-3.9	-4	-4.2
		60	-1.2	-3.1	-3.4	-3.5	-3.4	-3.4	-3.6
		70	-0.7	-2.5	-2.9	-2.92	-2.8	-2.9	-3
		80	-0.3	-1.9	-2.3	-2.4	-2.2	-2.4	-2.4
		90	0.4	-1	-1.4	-1.6	-1.4	-1.6	-1.5
	Prevotella bryantii B14
			original	second	third	fourth	fifth	sixth	sseventh
	N	Valid	2779	2693	2532	2344	2147	1939	1719
		Missing	1	87	248	436	633	841	1061
	Mean		-2.01324	-3.6306	-3.88843	-3.93613	-3.88896	-3.73956	-3.89139
	Median		-1.7	-3.3	-3.7	-3.7	-3.7	-3.5	-3.7
	Std. Deviation		1.97226	2.35412	2.24197	2.26568	2.1605	2.17096	2.16494
	Percentiles	10	-4.5	-6.8	-6.9	-7	-6.8	-6.7	-6.8
		20	-3.4	-5.4	-5.6	-5.8	-5.6	-5.5	-5.5
		30	-2.7	-4.58	-4.8	-4.9	-4.8	-4.6	-4.9
		40	-2.2	-3.9	-4.2	-4.3	-4.2	-4.1	-4.2
		50	-1.7	-3.3	-3.7	-3.7	-3.7	-3.5	-3.7
		60	-1.3	-2.8	-3.1	-3.1	-3.2	-3	-3.2
		70	-0.9	-2.2	-2.6	-2.6	-2.6	-2.4	-2.6
		80	-0.5	-1.6	-2	-2	-2.1	-1.9	-2
		90	0.1	-0.9	-1.2	-1.3	-1.3	-1.2	-1.3
	Prevotella copri DSM 18205
			original	second	third	fourth	fifth	sixth	seventh
	N	Valid	3288	3029	2687	2418	2163	1953	1770
		Missing	4	263	605	874	1129	1339	1522
	Mean		-2.24139	-3.84939	-4.39762	-4.52672	-4.57032	-4.50159	-4.65881
	Median		-1.9	-3.5	-4.2	-4.3	-4.3	-4.3	-4.5
	Std. Deviation		2.24228	2.63043	2.56354	2.4003	2.42705	2.36899	2.40686
	Percentiles	10	-5.1	-7.3	-7.7	-7.7	-7.7	-7.7	-7.9
		20	-3.72	-5.9	-6.4	-6.5	-6.5	-6.4	-6.7
		30	-3	-4.9	-5.5	-5.7	-5.7	-5.5	-5.77
		40	-2.4	-4.2	-4.7	-5	-4.9	-4.8	-5
		50	-1.9	-3.5	-4.2	-4.3	-4.3	-4.3	-4.5
		60	-1.4	-2.9	-3.6	-3.7	-3.7	-3.8	-3.9
		70	-1	-2.3	-2.9	-3	-3.12	-3.2	-3.3
		80	-0.4	-1.6	-2.2	-2.4	-2.5	-2.6	-2.6
		90	0.2	-0.8	-1.4	-1.7	-1.7	-1.7	-1.71
	Bacillus subtilis subsp. subtilis str. 168
			original	second	third	fourth	fifth	sixth	seventh
	N	Valid	4241	4036	3676	3265	2874	2510	2157
		Missing	4	209	569	980	1371	1735	2088
	Mean		-3.22351	-3.75223	-4.02954	-4.21011	-4.15633	-4.24606	-4.25494
	Median		-3	-3.5	-3.8	-4	-3.9	-4	-4
	Std. Deviation		2.05298	2.29447	2.34208	2.36555	2.34406	2.3918	2.35668
	Percentiles	10	-5.9	-6.8	-7.1	-7.3	-7.3	-7.49	-7.4
		20	-4.8	-5.6	-5.9	-6.1	-6	-6.28	-6.2
		30	-4	-4.7	-5.1	-5.2	-5.2	-5.3	-5.3
		40	-3.5	-4	-4.4	-4.6	-4.5	-4.6	-4.6
		50	-3	-3.5	-3.8	-4	-3.9	-4	-4
		60	-2.5	-2.9	-3.2	-3.4	-3.4	-3.4	-3.4
		70	-2.1	-2.4	-2.7	-2.8	-2.8	-2.8	-2.9
		80	-1.5	-1.8	-2	-2.2	-2.2	-2.2	-2.3
		90	-0.8	-1.1	-1.3	-1.4	-1.4	-1.4	-1.5
	Escherichia coli K12 MG1655
			original	second	third	fourth	fifth	sixth	seventh
	N	Valid	4292	4121	3822	3461	3048	2704	2369
		Missing	2	173	472	833	1246	1590	1925
	Mean		-3.83043	-4.95979	-5.35374	-5.46475	-5.42457	-5.51635	-5.45336
	Median		-3.6	-4.7	-5.1	-5.2	-5.2	-5.4	-5.3
	Std. Deviation		2.19321	2.65542	2.67809	2.67289	2.6042	2.54453	2.58916
	Percentiles	10	-6.6	-8.4	-8.9	-9	-8.9	-8.8	-8.9
		20	-5.5	-7.1	-7.5	-7.6	-7.6	-7.5	-7.5
		30	-4.7	-6.2	-6.6	-6.7	-6.6	-6.7	-6.6
		40	-4.1	-5.42	-5.8	-5.9	-5.9	-6	-5.9
		50	-3.6	-4.7	-5.1	-5.2	-5.2	-5.4	-5.3
		60	-3.1	-4.1	-4.4	-4.5	-4.6	-4.7	-4.6
		70	-2.5	-3.4	-3.7	-3.9	-3.9	-4.1	-3.9
		80	-2	-2.64	-3.1	-3.2	-3.2	-3.3	-3.3
		90	-1.3	-1.8	-2.1	-2.2	-2.3	-2.4	-2.3
